# Supplementary material for: Comprehensive metabolome characterization of leaves, internodes, and aerial roots of Vanilla planifolia by untargeted LC–MS and GC × GC–MS
Source: Phytochem Anal. 2024 Jul 21;36(1):30–51. doi: 10.1002/pca.3414 (PMC11743222; doi:10.1002/pca.3414)
Supplement: Supplementary file 1 — Table S1: Concentrations of internal standards used in the study for quality control. [file PCA-36-30-s003.xls]

## Sheet: Sheet1
Supporting Information Table S1: Concentrations of internal standards used in the study for quality control.
Compound name	Short name	Vendor	Salt	Sum formula (without salt)	Stock solution: solvent	Stock solution: concentration [mM]	Concentration in working solution [µM]	Ion (negative)	Accurate mass calcd. (negative)	Ion (positive)	Accurate mass calcd. (positive)
2-amino-6-chloropurine	2Am6Cl-Purin	Aldrich	-	13C5H1115NO2	methanol	2.5	125	[M-H]-	168.008	[M+H]+	170.023
2-(4-chlorphenyl)ethylamine	2Cl-PhEtAm	Aldrich	-	13C5H915NO4	methanol	100	250	[M-H]-	154.043	[M+H-NH3]+	139.031
5-bromo-2-hydroxyhippuric acid	5Br2OH-HippuricA	Aldrich	-	13C6C6H22O11	methanol	10	250	[M-H]-	271.956	[M+H]+	273.971
benzoic acid-d5	Benzoic acid-d5	Cambridge Isotope Laboratories	-	13C6H14O6	ethanol	10	250	[M-H]-	126.061	[M+H]+	128.075
D-[UL-13C6]mannitol	D-Mannit-13C6	Sigma-Aldrich	-	C813C6H12O3	H2O	5	125	[M-H]-	187.092	[M+K]+	227.062
D-pinitol	D-Pinit	Aldrich	-	13C9H1115NO2	H2O	100	250	[M+HCOO]-	239.077	[M+K]+	233.042
ferulic acid-d3	FerulicA-d3	Toronto Research Chemicals	-	C10H7D3O4	methanol	10	100	[M-H]-	196.069	[M+H-H2O]+	180.073
[13C5, 15N]glutamine	Glu-13C5,15N	Campro Scientific	-	C5H5D4N3	0,5 mM HCl in H2O	10	200	[M-H]-	152.06	[M+H]+	154.074
hexylamine	HexAm	Aldrich	-	C8H10NCl	methanol	100	250	[M-H]-	100.113	[M+H]+	102.128
histamine-d4	HistAm-d4	CDN Isotopes	*2HCl	C6H15N	H2O	10	125	[M-H]-	114.097	[M+H]+	116.112
methyl-a-D-glucopyranoside	Me-aD-Glc	Sigma-Aldrich	-	C7H14O6	H2O	50	250	[M+HCOO]-	239.077	[M+K]+	233.042
methyl-deoxyribose	Me-Do-Rib	Aldrich	-	C6H12O4	H2O	100	250	[M-H]-	147.066	[M+Na]+	171.063
phenyl-b-D-glucopyranoside	Ph-bD-Glc	ABCR	*H2O	C9H8BrNO4	H2O	100	250	[M+HCOO]-	301.093	[M+K]+	295.058
[13C9, 15N]phenylalanine	Phe-13C9,15N	Campro Scientific	-	C10H8O4	0,5 mM HCl in H2O	10	200	[M-H]-	174.099	[M+H]+	176.113
[UL-13C6-Fru]sucrose	Sac-13C6(fru)	Omicron Biochemicals	-	C12H16O6	H2O	5	125	[M+HCOO]-	393.135	[M+K]+	387.099
trans-3,4-methylendioxycinnamic acid	t-3,4MetdiO-CinnA	Toronto Research Chemicals	-	C5H4ClN5	methanol	2.5	125	[M-H]-	191.035	[M+H-H2O]+	175.039
[13C6]trans-resveratrol	tRES-13C6	Toronto Research Chemicals	-	C7H14O6	DMSO	10	100	[M-H]-	233.091	[M+H]+	235.106
[13C5, 15N]valine	Val-13C5,15N	Campro Scientific	-	C7HD5O2	0,5 mM HCl in H2O	10	200	[M-H]-	122.086	[M+H]+	124.1
Abbreviations: calcd. - calculated
