# Supplementary material for: Comprehensive metabolome characterization of leaves, internodes, and aerial roots of Vanilla planifolia by untargeted LC–MS and GC × GC–MS
Source: Phytochem Anal. 2024 Jul 21;36(1):30–51. doi: 10.1002/pca.3414 (PMC11743222; doi:10.1002/pca.3414)
Supplement: Supplementary file 2 — Table S2: Metadata of identified metabolites in V. planifolia and observed differences between the different plant organs (leaves, aerial roots, and internodes). [file PCA-36-30-s004.xls]

## Sheet: Sheet1
Supporting Information Table S2: Metadata of identified metabolites in V. planifolia and observed differences between the different plant organs (leaves, aerial roots and internodes).
Compound name	PubChem CID	InChiKey	Vendor	Compound class	Detection in plant organs			Significant differences between plant organs	Highest confidence level achieved	GC×GC/MS				LC/MS, positive							LC/MS, negative
					Leaves	Inter	AR			Confidence level	RI	database	Sim.	Confidence level	Measured acc. mass [Da], adduct	RT [min]	Total Score (MS-Dial)	database	MS2 Score (Sciex OS)	Characteristic fragments	Confidence level	Measured acc. mass [Da], adduct	RT [min]	Total Score (MS-Dial)	database	MS2 Score (Sciex OS)	Characteristic fragments
3,4-dihydroxybenzoic acid	72	YQUVCSBJEUQKSH-UHFFFAOYSA-N	Roth	phenolic acids (hydroxybenzoic acids)	n.d.	n.d.	x	AR > Inter (n.d.); L (n.d.) = Inter (n.d.) / AR	1*	n.d.	-	-	-	n.d.	-	-	-	-	-	-	1*	[M-H]- 153.01750	3.883	97.8	In-house	98.2	53.0377 (13), 64.9454 (13), 91.0169 (13), 108.0213 (54), 109.0284 (100), 153.0169 (27)
2-isopropylmalic acid	77	BITYXLXUCSKTJS-UHFFFAOYSA-N	Aldrich	organic acids	x	x	x	AR > Inter > L	1*	2	1248	Fiehn	85	n.d.	-	-	-	-	-	-	1*	[M-H]- 175.06003	4.351	97.5	In-house	99.8	59.0128 (8), 69.0693 (7), 85.0651 (56), 86.9751 (10), 113.0600 (46), 115.0394 (100), 131.0704 (15), 157.0514 (15), 175.0608 (62)
ferulic acid	445858	KSEBMYQBYZTDHS-HWKANZROSA-N	Sigma-Aldrich	phenolic acids (hydroxybenzoic acids)	x	x	x	AR > Inter or AR > L = Inter (similar trend)	1*	1*	1764	In-house	89	n.d.	-	-	-	-	-	-	1*	[M-H]- 193.04988	5.925	98.5	In-house	98.9	133.0292 (34), 134.0370 (100), 178.0245 (34)
serine	5951	MTCFGRXMJLQNBG-REOHCLBHSA-N	Sigma-Aldrich	amino acids	x	x	x	AR > Inter; L = Inter / AR	1*	1*	1036	In-house	94	n.d.	-	-	-	-	-	-	3	-	-	-	-	-	-
linoleic acid	5280450	OYHQOLUKZRVURQ-HZJYTTRNSA-N	-	fatty acids and derivatives (fatty acids)	x	x	x	AR > Inter; L = Inter / AR	2	2	1888	Fiehn	93	n.d.	-	-	-	-	-	-	n.d.	-	-	-	-	-	-
glycerol	753	PEDCQBHIVMGVHV-UHFFFAOYSA-N	Sigma-Aldrich	alcohols	x	x	x	AR > L = Inter	1*	1*	942	In-house	96	3	-	-	-	-	-	-	n.d.	-	-	-	-	-	-
choline	305	OEYIOHPDSNJKLS-UHFFFAOYSA-N	Sigma-Aldrich	amines and amides (quaternary ammonium compounds)	x	x	x	AR > L = Inter	1*	n.d.	-	-	-	1*	[M]+ 104.10493	0.951	100.0	In-house	100.0	58.0627 (100), 60.0782 (90), 104.1023 (34)	n.d.	-	-	-	-	-	-
threonine	6288	AYFVYJQAPQTCCC-GBXIJSLDSA-N	Sigma-Aldrich	amino acids	x	x	x	AR > L = Inter	1*	1*	964	In-house	77	3	-	-	-	-	-	-	3	-	-	-	-	-	-
tetracosanoic acid	11197	QZZGJDVWLFXDLK-UHFFFAOYSA-N	-	fatty acids and derivatives (fatty acids)	x	x	x	AR > L = Inter	2	2	2506	NIST17	93	n.d.	-	-	-	-	-	-	n.d.	-	-	-	-	-	-
nonadecanoic acid	12591	ISYWECDDZWTKFF-UHFFFAOYSA-N	Sigma-Aldrich	fatty acids and derivatives (fatty acids)	x	x	x	AR > L = Inter	1*	1*	2015	In-house	93	n.d.	-	-	-	-	-	-	n.d.	-	-	-	-	-	-
pentadecanoic acid	13849	WQEPLUUGTLDZJY-UHFFFAOYSA-N	Aldrich	fatty acids and derivatives (fatty acids)	x	x	x	AR > L = Inter	1*	1*	1622	In-house	93	n.d.	-	-	-	-	-	-	3	-	-	-	-	-	-
tricosanoic acid	17085	XEZVDURJDFGERA-UHFFFAOYSA-N	Sigma-Aldrich	fatty acids and derivatives (fatty acids)	x	x	x	AR > L = Inter	1*	1*	2408	In-house	90	n.d.	-	-	-	-	-	-	n.d.	-	-	-	-	-	-
luteolin	5280445	IQPNAANSBPBGFQ-UHFFFAOYSA-N	Sigma-Aldrich	flavonoids (flavones)	x	x	x	AR > L = Inter	1*	n.d.	-	-	-	n.d.	-	-	-	-	-	-	1*	[M-H]- 285.04230	7.256	99.0	In-house	95.1	133.0288 (44), 151.0025 (15), 175.0417 (30), 285.0401 (100)
diosmetin (and possibly traces of coeluting hispidulin)	5281612 5281628	MBNGWHIJMBWFHU-UHFFFAOYSA-N	PhytoLab PhytoLab	flavonoids (flavones)	x	x	x	AR > L = Inter	1*	n.d.	-	-	-	1*	[M+H]+ 301.07001	8.13	98.7	In-house	100.0 (diosmin) 20.3 (hispidulin)	153.0158 (6), 229.0482 (8), 258.0504 (64), 286.0445 (98), 301.0679 (100)	1*	[M-H]- 299.05466	8.12	99.9	In-house	100.0 (diosmin) 81.6 (hispidulin)	151.0021 (7), 256.0371 (28), 284.0325 (100), 299.0551 (38)
suberic-acid	10457	IHFBPDAQLQOCBX-UHFFFAOYSA-N	Aldrich	organic acids	x	x	x	AR > L = Inter	1*	n.d.	-	-	-	n.d.	-	-	-	-	-	-	1*	[M-H]- 173.07996	5.613	98.6	In-house	97.4	57.0323 (59), 83.0472 (59), 111.0789 (100), 129.0936 (39), 173.0810 (98)
caffeic-acid	689043	QAIPRVGONGVQAS-DUXPYHPUSA-N	Sigma-Aldrich	phenolic acids (hydroxybenzoic acids)	x	x	x	AR > L = Inter	1*	n.d.	-	-	-	3	-	-	-	-	-	-	1*	[M-H]- 179.03500	4.924	97.8	In-house	98.8	134.0368 (26), 135.0443 (100), 179.0351 (11)
3-deoxyhexonic acid g-lactone	NA	-	-	sugars (sugar acids)	x	x	x	AR > L = Inter	2	2	1471	NIST17	89	n.d.	-	-	-	-	-	-	n.d.	-	-	-	-	-	-
sorbitol	5780	FBPFZTCFMRRESA-JGWLITMVSA-N	Merck	sugars (sugar alcohols)	x	x	x	AR > L = Inter	1*	1*	1616	In-house	93	3	-	-	-	-	-	-	3	-	-	-	-	-	-
campesterol	173183	SGNBVLSWZMBQTH-PODYLUTMSA-N	-	terpenes/terpenoids (phytosterols)	x	x	x	AR > L = Inter	2	2	2903	NIST17	91	n.d.	-	-	-	-	-	-	n.d.	-	-	-	-	-	-
stigmasterol	5280794	HCXVJBMSMIARIN-PHZDYDNGSA-N	-	terpenes/terpenoids (phytosterols)	x	x	x	AR > L = Inter	2	2	2927	NIST17	89	n.d.	-	-	-	-	-	-	n.d.	-	-	-	-	-	-
indol-3-carbaldehyde	10256	OLNJUISKUQQNIM-UHFFFAOYSA-N	Merck	miscellaneous	x	x	x	AR > L = Inter	1*	n.d.	-	-	-	1*	[M+H]+ 146.06017	6.498	99.6	In-house	100.0	65.0368 (17), 91.0517 (100), 117.0541 (23), 118.0611 (45), 146.0579 (6)	3	-	-	-	-	-	-
pantothenic acid	6613	GHOKWGTUZJEAQD-ZETCQYMHSA-N	Sigma-Aldrich	amino acids	x	x	x	AR > L = Inter or not significant (similar trend)	1*	1*	1666	In-house	91	1*	[M+H]+ 220.11642	3.585	99.3	In-house	96.3	70.0262 (57), 72.0412 (41), 85.0624 (33), 90.0528 (100), 95.0474 (32), 98.0204 (65), 124.0864 (32), 184.0963 (49), 202.1059 (67), 220.1164 (33)	n.d.	-	-	-	-	-	-
L-pipecolic-acid	439227	HXEACLLIILLPRG-YFKPBYRVSA-N	Sigma-Aldrich	amino acids	x	x	x	AR > L; Inter = L / AR	1*	n.d.	-	-	-	1*	[M+H]+ 130.09618	1.081	98.3	In-house	98.7	65.4080 (35), 84.0794 (100), 130.0832 (13)	n.d.	-	-	-	-	-	-
N-acetylglucosamine	24139	OVRNDRQMDRJTHS-FMDGEEDCSA-N	Roth	sugars (amino sugars)	x	x	x	AR > L; Inter = L / AR	1*	1*	1756	In-house	92	n.d.	-	-	-	-	-	-	n.d.	-	-	-	-	-	-
xylose	135191	SRBFZHDQGSBBOR-IOVATXLUSA-N	Altmann Analytik	sugars (amino sugars)	x	x	x	AR > L; Inter = L / AR	1*	1*	1328	In-house	93	n.d.	-	-	-	-	-	-	3	-	-	-	-	-	-
arabinose	439195	SRBFZHDQGSBBOR-HWQSCIPKSA-N	Sigma-Aldrich	sugars (amino sugars)	x	x	x	AR > L; Inter = L / AR	1*	1*	1342	In-house	95	n.d.	-	-	-	-	-	-	n.d.	-	-	-	-		-
docosanoylglycerol	5362585	OKMWKBLSFKFYGZ-UHFFFAOYSA-N	-	fatty acids and derivatives (fatty esters)	n.d.	n.d.	x	AR >> Inter (n.d.) > L (n.d.)	2	2	2834	NIST17	85	n.d.	-	-	-	-	-	-	n.d.	-	-	-	-	-	-
vicenin II	442664	FIAAVMJLAGNUKW-VQVVXJKKSA-N	PhytoLab	flavonoids (flavones)	n.d.	x	x	AR >> L (n.d.) / Inter; Inter > L (n.d.)	1*	n.d.	-	-	-	1*	[M+H]+ 595.16895	4.725	100.0	In-house	99.3	325.0722 (50), 379.0822 (42), 427.0991 (44), 457.1129 (100), 499.1253 (46), 577.1528 (70), 595.1665 (82) u.v.a.	1*	[M-H]- 593.15338	4.725	99.8	In-house	100.0	353.0683 (14), 383.0781 (11), 473.1085 (17), 503.1207 (8), 593.1490 (100)
4-hydroxy-3-methoxybenzoic acid (vanillic acid)	8468	WKOLLVMJNQIZCI-UHFFFAOYSA-N	Sigma-Aldrich	phenolic acids (hydroxybenzoic acids)	n.d.	x	x	AR >> L (n.d.) = Inter	1*	1*	1438	In-house	88	n.d.	-	-	-	-	-	-	1*	[M-H]- 167.03564	4.988	98.1	In-house	88.4	80.0240 (20), 108.0201 (40), 152.0109 (100), 167.0348 (40)
vanillin	1183	MWOOGOJBHIARFG-UHFFFAOYSA-N	Aldrich	hydroxybenzaldehydes	n.d.	x	x	AR >> L (n.d.) = Inter	1*	2	1318	NIST17	88	1*	[M+H]+ 153.05462	5.798	99.8	In-house	100.0	92.0234 (30), 108.0194 (20), 136.0136 (100), 137.0187 (10), 151.0400 (5)	1*	[M-H]- 151,04007	5.8	100.0	In-house	100.0	92.0234 (30), 108.0194 (20), 136.0136 (100), 137.0187 (10), 151.0400 (5)
3,4-dihydroxybenzyl alcohol	100733	PCYGLFXKCBFGPC-UHFFFAOYSA-N	-	alcohols (benzyl alcohols & phenols)	n.d.	n.d.	x	AR >> L (n.d.) = Inter (n.d.)	2	2	1370	NIST17	89	n.d.	-	-	-	-	-	-	n.d.	-	-	-	-	-	-
eicosanoylglycerol	537294	KECCPKLXQUOWMI-UHFFFAOYSA-N	-	fatty acids and derivatives (fatty esters)	n.d.	n.d.	x	AR >> L (n.d.) = Inter (n.d.)	2	2	2640	NIST17	86	n.d.	-	-	-	-	-	-	n.d.	-	-	-	-	-	-
heneicosanoylglycerol	-	-	-	fatty acids and derivatives (fatty esters)	n.d.	n.d.	x	AR >> L (n.d.) = Inter (n.d.)	2	2	2740	NIST17	86	n.d.	-	-	-	-	-	-	n.d.	-	-	-	-	-	-
tricosanoylglycerol	5076195	JDRVRMABYZMJHK-UHFFFAOYSA-N	-	fatty acids and derivatives (fatty esters)	n.d.	n.d.	x	AR >> L (n.d.) = Inter (n.d.)	2	2	2931	NIST17	84	n.d.	-	-	-	-	-	-	n.d.	-	-	-	-	-	-
penduletin	5320462	YSXFFLGRZJWNFM-UHFFFAOYSA-N	PhytoLab	flavonoids (flavonols	x	x	x	AR >> L / Inter; Inter > L	1*	n.d.	-	-	-	1*	[M+H]+ 345.09518	9.429	98.7	In-house	61.8	284.0677 (42), 311.00564 (17), 315.0482 (26), 329.0654 (27), 345.0945 (100)	1*	[M-H]- 343.08328	9.422	93.8	In-house	89.3	270.0195 (17), 285.0426 (44), 313.0380 (100), 328.0618 (62), 343.0846 (70)
mannitol	6251	FBPFZTCFMRRESA-KVTDHHQDSA-N	Sigma-Aldrich	sugars (sugar alcohols)	x	x	x	AR >> L / Inter; L > Inter	1*	1*	1609	In-house	93	3	-	-	-	-	-	-	3	-	-	-	-	-	-
3,4-dihydroxybenzaldehyde (protocatechuic aldehyde)	8768	IBGBGRVKPALMCQ-UHFFFAOYSA-N	Roth	hydroxybenzaldehydes	x	x	x	AR >> L = Inter	1*	n.d.	-	-	-	n.d.	-	-	-	-	-	-	1*	[M-H]- 137.02442	4.58	100.0	In-house	99.8	53.0394 (4), 65.0019 (4), 81.0320 (8), 92.0249 (15), 108.0201 (28), 136.0150 (35), 137.0236 (100)
N-trans-feruloyltyramine	5280537	NPNNKDMSXVRADT-WEVVVXLNSA-N	PhytoLab	amines and amides (amides)	x	x	x	AR >> L = Inter	1*	n.d.	-	-	-	1*	[M+H]+ 314.13821	7.023	100.0	In-house	98.7	77.0355 (9), 103.0521 (7), 117.0322 (10), 121.0617 (27), 145.0264 (60), 177.0525 (100), 314.1363 (24)	1*	[M-H]- 312.12561	7.017	99.6	In-house	98.7	135.0438 (21), 148.0527 (83), 178.0500 (59), 190.0489 (27), 297.1016 (42), 312.1241 (100)
N-trans-p-coumaroyltyramine	5372945	RXGUTQNKCXHALN-BJMVGYQFSA-N	PhytoLab	amines and amides (amides)	x	x	x	AR >> L = Inter	1*	n.d.	-	-	-	3	-	-	-	-	-	-	1*	[M-H]- 282.11673	6.856	99.6	In-house	98.5	119.0502 (51), 145.0302 (19), 162.0562 (22), 282.1127 (100)
betaine	247	KWIUHFFTVRNATP-UHFFFAOYSA-N	Sigma-Aldrich	amines and amides (quaternary ammonium compounds)	x	x	x	AR >> L = Inter	1*	n.d.	-	-	-	1*	[M+H]+ 118.08575	0.985	100.0	In-house	100.0	58.0624 (100), 59.0699 (26), 118.0811 (22)	n.d.	-	-	-	-	-	-
proline betaine	115244	CMUNUTVVOOHQPW-LURJTMIESA-N	Sigma-Aldrich	amines and amides (quaternary ammonium compounds)	x	x	x	AR >> L = Inter	1*	n.d.	-	-	-	1*	[M+H]+ 144.10132	1.066	99.9	In-house	98.0	58.0643 (37), 84.0799 (22), 144.1018 (100)	n.d.	-	-	-	-	-	-
behenic acid	8215	UKMSUNONTOPOIO-UHFFFAOYSA-N	-	fatty acids and derivatives (fatty acids)	x	x	x	AR >> L = Inter	2	2	2311	NIST17	91	n.d.	-	-	-	-	-	-	n.d.	-	-	-	-	-	-
arachidic acid	10467	VKOBVWXKNCXXDE-UHFFFAOYSA-N	-	fatty acids and derivatives (fatty acids)	x	x	x	AR >> L = Inter	2	2	2114	Fiehn	92	n.d.	-	-	-	-	-	-	n.d.	-	-	-	-	-	-
heneicosanoic acid	16898	CKDDRHZIAZRDBW-UHFFFAOYSA-N	-	fatty acids and derivatives (fatty acids)	x	x	x	AR >> L = Inter	2	2	2207	NIST17	88	n.d.	-	-	-	-	-	-	n.d.	-	-	-	-	-	-
1-docosanol	12620	NOPFSRXAKWQILS-UHFFFAOYSA-N	Aldrich	fatty acids and derivatives (fatty alcohols)	x	x	x	AR >> L = Inter	1*	1*	2222	In-house	91	n.d.	-	-	-	-	-	-	n.d.	-	-	-	-	-	-
2-tetracosanoylglycerol	NA	-	-	fatty acids and derivatives (fatty esters)	x	x	x	AR >> L = Inter	2	2	2990	NIST17	84	n.d.	-	-	-	-	-	-	n.d.	-	-	-	-	-	-
4-hydroxybenzaldehyde	126	RGHHSNMVTDWUBI-UHFFFAOYSA-N	Roth	hydroxybenzaldehydes	x	x	x	AR >> L = Inter	1*	2	1164	Fiehn	89	n.d.	-	-	-	-	-	-	1*	[M-H]- 121.02951	5.394	99.8	In-house	100.0	65.0382 (4), 91.0167 (7), 92.0246 (100), 93.0322 (12) 120.0194 (15), 121.0274 (67)
4-hydroxybenzoic acid	135	FJKROLUGYXJWQN-UHFFFAOYSA-N	Roth	phenolic acids (hydroxybenzoic acids)	x	x	x	AR >> L = Inter	1*	1*	1301	In-house	94	n.d.	-	-	-	-	-	-	n.d.	-	-	-	-	-	-
p-coumaric acid	637542	NGSWKAQJJWESNS-ZZXKWVIFSA-N	Roth	phenolic acids (hydroxybenzoic acids)	x	x	x	AR >> L = Inter	1*	1*	1608	In-house	94	n.d.	-	-	-	-	-	-	1*	[M-H]- 163.03983	5.64	98.8	In-house	100.0	91.0547 (8), 93.0322 (15), 117.0338 (7), 119.0485 (100), 120.0514 (8), 163.0376 (9)
arabitol	94154	HEBKCHPVOIAQTA-QWWZWVQMSA-N	TCI Tokio Chemical Industrie	sugars (sugar alcohols)	x	n.d.	x	AR >> L = Inter (n.d.)	1*	1*	1405	In-house	88	3	-	-	-	-	-	-	n.d.	-	-	-	-	-	-
meso-erythritol	222285	UNXHWFMMPAWVPI-ZXZARUISSA-N	Serva	sugars (sugar alcohols)	x	n.d.	x	AR >> L = Inter (n.d.)	1*	1*	1191	In-house	96	n.d.	-	-	-	-	-	-	n.d.	-	-	-	-	-	-
apigenin	5280443	KZNIFHPLKGYRTM-UHFFFAOYSA-N	Biozol	flavonoids (flavones)	x	x	x	AR >> L; AR > Inter; Inter > L	1*	n.d.	-	-	-	3	-	-	-	-	-	-	1*	[M-H]- 269.04422	7.939	99.6	In-house	98.9	107.0139 (10), 117.0323 (14), 149.0236 (14), 151.0019 (17), 225.0570 (21), 227.0363 (14), 269.0447 (100), 270.0454 (25)
b-gentiobiose	441422	DLRVVLDZNNYCBX-LIZSDCNHSA-N	ABCR	sugars (oligosaccharides)	x	x	x	AR >> L; AR > Inter; Inter > L or AR > L = Inter (similar trend)	1*	1*	2505	In-house	92	n.d.	-	-	-	-	-	-	n.d.	-	-	-	-	-	-
leucine	6106	ROHFNLRQFUQHCH-YFKPBYRVSA-N	Sigma-Aldrich	amino acids	x	x	x	AR >> L; Inter = L / AR	1*	1*	937	In-house	96	n.d.	-	-	-	-	-	-	n.d.	-	-	-	-	-	-
p-hydroxybenzyl alcohol	125	BVJSUAQZOZWCKN-UHFFFAOYSA-N	-	alcohols (benzyl alcohols & phenols)	x	x	x	AR >> L; Inter > L; Inter = AR	2	2	1177	NIST17	91	3	-	-	-	-	-	-	n.d.	-	-	-	-	-	-
alanine	5950	QNAYBMKLOCPYGJ-REOHCLBHSA-N	Roth	amino acids	x	x	x	Inter = AR > L	1*	1*	773	In-house	93	n.d.	-	-	-	-	-	-	3	-	-	-	-	-	-
glucose	5793	WQZGKKKJIJFFOK-GASJEMHNSA-N	Supelco	sugars (amino sugars)	x	x	x	Inter = AR > L	1*	1*	1579 1594	In-house	94 94	n.d.	-	-	-	-	-	-	n.d.	-	-	-	-	-	-
sinensetin	145659	LKMNXYDUQXAUCZ-UHFFFAOYSA-N	PhytoLab	flavonoids (flavones)	x	x	x	Inter = AR >> L	1*	n.d.	-	-	-	1*	[M+H]+ 373.13010	9.214	93.3	In-house	92.7	283.0949 (15), 312.0977 (29), 343.0783 (19), 357.0945 (17), 358.1112 (17), 373.1259 (100)	n.d.	-	-	-	-	-	-
hexacosanoic acid	10469	XMHIUKTWLZUKEX-UHFFFAOYSA-N	-	fatty acids and derivatives (fatty acids)	x	x	x	Inter > AR; L = Inter / AR	2	2	2700	NIST17	85	n.d.	-	-	-	-	-	-	n.d.	-	-	-	-	-	-
fructose	2723872	LKDRXBCSQODPBY-VRPWFDPXSA-N	Sigma-Aldrich	sugars (amino sugars)	x	x	x	Inter > L	1*	1*	1558 1568	In-house	93 94	3	-	-	-	-	-	-	3	[M-H]- 179.05545	1.004	100.0	In-house	96.5	59.0131 (100), 71.0132 (56), 85.0284 (6), 89.0237 (22), 101.0240 (2), 131.0339 (1), 161.0460 (2), 179.0571 (1)
p-cresol	2879	IWDCLRJOBJJRNH-UHFFFAOYSA-N	Sigma-Aldrich	alcohols (benzyl alcohols & phenols)	n.d.	x	x	Inter > L (n.d.); AR = L (n.d.) / Inter	1*	1*	822	In-house	91	n.d.	-	-	-	-	-	-	n.d.	-	-	-	-	-	-
L-tryptophan	6305	QIVBCDIJIAJPQS-VIFPVBQESA-N	Roth	amino acids	x	x	x	Inter > L = AR	1*	1*	1886	In-house	96	1*	[M+H]+ 205.09734	3.984	99.9	In-house	99.5	91.0498 (18), 115.0494 (21), 117.0542 (25), 118.0615 (71), 130.0619 (25), 132.0778 (39), 142.0625 (22), 143.0683 (54), 144.0774 (36), 146.0573 (100), 159.0939 (14), 170.0560 (28), 188.0671 (70)	3	-	-	-	-	-	-
apigenin 7-O-glucoside	5280704	KMOUJOKENFFTPU-QNDFHXLGSA-N	ABCR	flavonoids (flavones)	x	x	x	Inter > L = AR	1*	n.d.	-	-	-	3	-	-	-	-	-	-	1*	[M-H]- 431.09967	6.104	99.6	In-house	100.0	368.0354 (69), 269.0452 (31), 431.0979 (100)
phosphate	1061	NBIIXXVUZAFLBC-UHFFFAOYSA-K	VWR	miscellaneous	x	x	x	Inter > L > AR	1*	1*	937	In-house	91	n.d.	-	-	-	-	-	-	n.d.	-	-	-	-	-	-
vanillic acid 4-O-glucoside	14132337	JYFOSWJYZIVJPO-YGEZULPYSA-N	A2Bchem	phenolic acids (hydroxybenzoic acids)	x	x	x	Inter > L > AR or Inter > L = AR (similar trend)	1*	n.d.	-	-	-	1*	[M+NH4]+ 348.12891	3.59	99.9	In-house	99.2	65.0383 (5), 85.0274 (9), 93.0324 (18), 125.0590 (22), 151.0393 (24), 169,0494 (100), 313.0887 (3)	1*	[M-H]- 329.08781	3.59	100.0	In-house	100.0	108.0199 (29), 123.0442 (12), 152.0125 (47), 167.0346 (100)
g-aminobutyric acid	119	BTCSSZJGUNDROE-UHFFFAOYSA-N	Sigma-Aldrich	amino acids	x	x	x	Inter > L; AR = L / Inter	1*	1*	1203	In-house	97	n.d.	-	-	-	-	-	-	3	-	-	-	-	-	-
glucose-6-phosphate	5958	NBSCHQHZLSJFNQ-GASJEMHNSA-N	Merck	sugars (sugar phosphates)	x	x	x	Inter >> AR; L = Inter / AR	1*	1*	1997	In-house	85	n.d.	-	-	-	-	-	-	n.d.		-	-	-	-	-
glutamine	5961	ZDXPYRJPNDTMRX-VKHMYHEASA-N	Sigma-Aldrich	amino acids	x	x	x	Inter >> AR; L = Inter / AR or not significant (similar trend)	1*	1*	1452	In-house	95	1*	[M+H]+ 147.07690	0.949	100.0	In-house	100.0	56.0482 (19), 84.0428 (100), 102.0540 (3), 130.0484 (12)	n.d.	-	-	-	-	-	-
tyrosine	6057	OUYCCCASQSFEME-QMMMGPOBSA-N	ABCR	amino acids	x	x	x	Inter >> L / AR; L > AR or Inter >> AR; L > AR; L = Inter or Inter >> L = AR (similar trends)	1*	1*	1611	In-house	94	1*	[M+H]+ 182.08118	1.615	95.5	In-house	100.0	51.0209 (5), 65.0365 (11), 77.0363 (24), 91.0517 (100), 95.0462 (28), 107.0460 (10), 119.0459 (26), 123.0406 (29), 136.0728 (43), 147.0422 (10), 165.0516 (11)	1*	[M-H]- 180.06587	1.615	100.0	In-house	95.9	72.0084 (22), 93.0349 (9), 119.0494 (82), 163.0401 (100), 180.0670 (80)
phenylalanine	6140	COLNVLDHVKWLRT-QMMMGPOBSA-N	Roth	amino acids	x	x	x	Inter >> L = AR	1*	1*	1297	In-house	94	1*	[M+H]+ 166.08505	3.255	99.5	In-house	100.0	51.0216 (6), 77.0373 (32), 79.0533 (12), 91.0521 (8), 93.0685 (10), 103.0532 (52), 120.0796 (100), 131.0500 (3)	3	-	-	-	-	-	-
glyceraldehyde	751	MNQZXJOMYWMBOU-UHFFFAOYSA-N	-	sugars (amino sugars)	x	x	x	Inter >> L = AR	2	2	880	Fiehn	90	n.d.	-	-	-	-	-	-	n.d.	-	-	-	-	-	-
histidine	6274	HNDVDQJCIGZPNO-YFKPBYRVSA-N	Sigma-Aldrich	amino acids	x	x		Inter >> L = AR (n.d.)	1*	1*	1591	In-house	91	3	-	-	-	-	-	-	3	-	-	-	-	-	-
threitol	169019	UNXHWFMMPAWVPI-QWWZWVQMSA-N	Aldrich	sugars (sugar alcohols)	x	x	x	L = AR > Inter	1*	1*	1184	In-house	84	n.d.	-	-	-	-	-	-	n.d.	-	-	-	-	-	-
b-sitosterol	222284	KZJWDPNRJALLNS-VJSFXXLFSA-N	-	terpenes/terpenoids (phytosterols)	x	x	x	L = AR > Inter	2	2	2981	NIST17	85	n.d.	-	-	-	-	-	-	n.d.	-	-	-	-	-	-
citric acid	311	KRKNYBCHXYNGOX-UHFFFAOYSA-N	VWR	organic acids	x	x	x	L = AR > Inter	1*	1*	1501	In-house	91	n.d.	-	-	-	-	-	-	n.d.	-	-	-	-	-	-
aspartic acid	5960	CKLJMWTZIZZHCS-REOHCLBHSA-N	Merck	amino acids	x	x	x	L = Inter > AR	1*	1*	1200	In-house	93	n.d.	-	-	-	-	-	-	3	-	-	-	-	-	-
malic acid	525	BJEPYKJPYRNKOW-UHFFFAOYSA-N	Aldrich	organic acids	x	x	x	L = Inter > AR	1*	1*	1167	in-house	97	n.d.	-	-	-	-	-	-	n.d.	-	-	-	-	-	-
maleic acid	444266	VZCYOOQTPOCHFL-UPHRSURJSA-N	-	organic acids	x	x	x	L = Inter > AR	2	2	978	Fiehn	93	n.d.	-	-	-	-	-	-	n.d.	-	-	-	-	-	-
sucrose	5988	CZMRCDWAGMRECN-UGDNZRGBSA-N	Sigma-Aldrich	sugars (oligosaccharides)	x	x	x	L = Inter > AR	1*	1*	2314	In-house	92	3	[M+H]+ 343.12515 [M+Na]+ 365.10449	1.037	100.0 100.0	In-house	100.0	n.a. 185.0408 (30), 203.0512 (97), 365.1047 (100)	3	-	-	-	-	-	-
raffinose or other trisaccharide	439242	MUPFEKGTMRGPLJ-ZQSKZDJDSA-N	-	sugars (oligosaccharides)	x	x	x	L = Inter > AR	2	2	3052	Fiehn	82	n.d.	-	-	-	-	-	-	n.d.	-	-	-	-	-	-
L-glutamic-acid	33032	WHUUTDBJXJRKMK-VKHMYHEASA-N	Sigma-Aldrich	amino acids	x	x	x	L = Inter > AR or L > Inter > AR (similar trend)	1*	1*	1301	In-house	94	1*	[M+H]+ 148.05974	0.966	100.0	In-house	100.0	56.0484 (21), 84.0430 (100), 102.0532 (10), 130.0477 (8), 148.0590 (2)	3	-	-	-	-	-	-
dotriacontanol	96117	QOEHNLSDMADWEF-UHFFFAOYSA-N	-	fatty acids and derivatives (fatty alcohols)	x	x	x	L = Inter >> AR	2	2	3185	NIST17	82	n.d.	-	-	-	-	-	-	n.d.	-	-	-	-	-	-
glucovanillin	6452133	LPRNQMUKVDHCFX-RKQHYHRCSA-N	Roth	hydroxybenzaldehydes	x	n.d.	x	L > AR > Inter (n.d.)	1*	n.d.	-	-	-	n.d.	-	-	-	-	-	-	1*	[M+HCOO]- 359.09836	4.232	99.4	In-house	100.0	136.0120 (60), 151.0390 (100)
oxoproline	7405	ODHCTXKNWHHXJC-VKHMYHEASA-N	Aldrich	amino acids	x	x	x	L > AR; Inter = L / AR	1*	1*	1193	In-house	96	n.d.	-	-	-	-	-	-	3	-	-	-	-	-	-
a-linolenic acid	5280934	DTOSIQBPPRVQHS-PDBXOOCHSA-N	-	fatty acids and derivatives (fatty acids)	x	x	x	L > Inter = AR	2	2	1893	NIST17	93	n.d.	-	-	-	-	-	-	n.d.	-	-	-	-	-	-
a-tocopherol	14985	GVJHHUAWPYXKBD-IEOSBIPESA-N	-	miscellaneous	x	x	x	L > Inter = AR	2	2	2791	NIST17	80	n.d.	-	-	-	-	-	-	n.d.	-	-	-	-	-	-
homocitric acid	28371	XKJVEVRQMLKSMO-UHFFFAOYSA-N	Sigma-Aldrich	organic acids	x	x	x	L > Inter = AR	1*	n.d.	-	-	-	3	-	-	-	-	-	-	1*	[M-H]- 205.03538	1.584	100.0	In-house	100.0	57.0337 (7), 71.0488 (29), 81.0332 (15), 99.0443 (45), 101.0239 (64), 115.0394 (24), 125.0237 (100), 143.0338 (28), 145.0140 (67), 187.0247 (36), 205.0358 (34)
3,5-dimethoxy-4-hydroxycinnamic-acid (sinapic acid)	637775	PCMORTLOPMLEFB-ONEGZZNKSA-N	Sigma-Aldrich	phenolic acids (hydroxybenzoic acids)	x	x	x	L > Inter = AR	1*	1*	1924	In-house	89	n.d.	-	-	-	-	-	-	1*	[M-H]- 223.06038	5.906	99.5	In-house	99.3	93.0306 (40), 121.0257 (60), 149.0218 (80), 164.0467 (60), 193.0089 (100), 208.0335 (60), 223.0731 (40)
ferulic acid 4-O-glucoside	13916048	IEMIRSXOYFWPFD-HWKANZROSA-N	BLDpharm	phenolic acids (hydroxybenzoic acids)	x	x	x	L > Inter = AR	1*	n.d.	-	-	-	1*	[M+NH4]+ 374.14456	4.258	99.9	In-house	100.0	145.0295 (21), 177.0541 (100), 195.0650 (39)	3	-	-	-	-	-	-
octacosanoic acid	10470	UTOPWMOLSKOLTQ-UHFFFAOYSA-N	-	fatty acids and derivatives (fatty acids)	x	x	x	L > Inter > AR	2	2	2897	NIST17	91	n.d.	-	-	-	-	-	-	n.d.	-	-	-	-	-	-
phytol	5280435	BOTWFXYSPFMFNR-PYDDKJGSSA-N	Aldrich	terpenes/terpenoids (diterpenes)	x	x	x	L > Inter > AR	1*	1*	1853	In-house	94	n.d.	-	-	-	-	-	-	n.d.	-	-	-	-	-	-
a-ketoglutaric acid	51	KPGXRSRHYNQIFN-UHFFFAOYSA-N	Fluka	organic acids	x	x	x	L > Inter >> AR	1*	1*	1258	In-house	98	n.d.	-	-	-	-	-	-	n.d.	-	-	-	-	-	-
spermidine	1102	ATHGHQPFGPMSJY-UHFFFAOYSA-N	Sigma-Aldrich	amines and amides (polyamines)	x	x	n.d.	L >> AR (n.d.); Inter = L / AR (n.d.)	1*	1*	1930	In-house	91	n.d.	-	-	-	-	-	-	n.d.	-	-	-	-	-	-
O-phosphorylethanolamine	1015	SUHOOTKUPISOBE-UHFFFAOYSA-N	Sigma-Aldrich	amines and amides (amino alcohols)	x	x	x	L >> AR; Inter > AR; L = Inter	1*	1*	1457	In-house	91	n.d.	-	-	-	-	-	-	n.d.	-	-	-	-	-	-
triacontanoic acid	10471	VHOCUJPBKOZGJD-UHFFFAOYSA-N	-	fatty acids and derivatives (fatty acids)	x	x	x	L >> AR; L > Inter; Inter > AR	2	2	3092	NIST17	88	n.d.	-	-	-	-	-	-	n.d.	-	-	-	-	-	-
glycerol-1-phosphate	3707990	AWUCVROLDVIAJX-UHFFFAOYSA-L	-	sugars (sugar phosphates)	x	x	x	L >> AR; L > Inter; Inter > AR	2	2	1445	Fiehn	81	n.d.	-	-	-	-	-	-	n.d.	-	-	-	-	-	-
neophytadiene isomer	10446	NIDGCIPAMWNKOA-UHFFFAOYSA-N	-	terpenes/terpenoids (diterpenes)	x	x	x	L >> AR; L > Inter; Inter > AR	2	2	1509	NIST17	94	n.d.	-	-	-	-	-	-	n.d.	-	-	-	-	-	-
threose	439665	YTBSYETUWUMLBZ-QWWZWVQMSA-N	-	sugars (amino sugars)	x	x	x	L >> Inter; AR = L = Inter	2	2	1116	Fiehn	92	n.d.	-	-	-	-	-	-	n.d.	-	-	-	-	-	-
tyramine	5610	DZGWFCGJZKJUFP-UHFFFAOYSA-N	ABCR	amines and amides (amines)	x	x	x	not significant	1*	1*	1579	In-house	89	n.d.	-	-	-	-	-	-	n.d.	-	-	-	-	-	-
ethanolamine	700	HZAXFHJVJLSVMW-UHFFFAOYSA-N	Roth	amines and amides (amino alcohols)	x	x	x	not significant	1*	1*	929	In-house	96	n.d.	-	-	-	-	-	-	n.d.	-	-	-	-	-	-
acetylcarnitine	7045767	RDHQFKQIGNGIED-MRVPVSSYSA-N	Biotrend	amines and amides (quaternary ammonium compounds)	x	x	x	not significant	1*	n.d.	-	-	-	1*	[M+H]+ 204.12370	1.076	99.9	In-house	95.2	85.0259 (100), 145.0482 (29), 204.1211 (17)	n.d.	-	-	-	-	-	-
b-alanine	239	UCMIRNVEIXFBKS-UHFFFAOYSA-N	Sigma-Aldrich	amino acids	x	x	x	not significant	1*	1*	1099	In-house	92	n.d.	-	-	-	-	-	-	3	-	-	-	-	-	-
methionine	6137	FFEARJCKVFRZRR-BYPYZUCNSA-N	Sigma-Aldrich	amino acids	x	x	x	not significant	1*	1*	1191	In-house	93	1*	[M+H]+ 150.05693	1.507	99.9	In-house	71.8	56.0480(58), 61.0090 (100), 133.0459(23), 150.0755 (52)	n.d.	-	-	-	-	-	-
ornithine	6262	AHLPHDHHMVZTML-BYPYZUCNSA-N	Sigma-Aldrich	amino acids	x	x	x	not significant	1*	1*	1493	In-house	92	n.d.	-	-	-	-	-	-	n.d.	-	-	-	-	-	-
asparagine	6267	DCXYFEDJOCDNAF-REOHCLBHSA-N	Merck	amino acids	x	x	x	not significant	1*	1*	1347	In-house	94	1*	[M+H]+ 133.05936	0.948	99.2	In-house	100.0	53.0019 (4), 60.0427 (4), 70.0268 (17), 74.0209 (100), 87.0529 (9), 99.0043 (2), 116.0317 (4), 133.0623 (2)	3	-	-	-	-	-	-
valine	6287	KZSNJWFQEVHDMF-BYPYZUCNSA-N	Roth	amino acids	x	x	x	not significant	1*	1*	877	In-house	96	1*	[M+H]+ 118.08624	1.08	98.7	In-house	96.8	55.0516 (100), 56.0470 (33), 57.0540 (33), 72.0779 (83)	n.d.	-	-	-	-	-	-
isoleucine	6306	AGPKZVBTJJNPAG-WHFBIAKZSA-N	Sigma-Aldrich	amino acids	x	x	x	not significant	1*	1*	962	In-house	96	1*	[M+H]+ 132.10048	1.657	100.0	In-house	99.7 (Ile) 100.0 (allo-Ile)	56.0485 (16), 57.0555 (8), 58.0631 (6), 69.0688 (48), 86.0950 (100), 132.1014 (6)	n.d.	-	-	-	-	-	-
proline	145742	ONIBWKKTOPOVIA-BYPYZUCNSA-N	Sigma-Aldrich	amino acids	x	x	x	not significant	1*	1*	965	In-house	96	3	-	-	-	-	-	-	n.d.	-	-	-	-	-	-
isomer/isobar of g-Aminobutyric acid	-	-	-	amino acids	x	x	x	not significant	2	n.d.	-	-	-	2	[M+H]+ 104.06879	0.981	100.0	In-house	mixed spectrum with choline	58.0628 (97), 59.0694 (12), 60.0777 (100), 69.0302 (21), 104.1025 (41)	3	-	-	-	-	-	-
hispidulin 7-O-glucoside	44258433	GCLAFEGUXXHIFT-PHBXNUNNSA-N	PhytoLab	flavonoids (flavones)	x	x	x	not significant	1*	n.d.	-	-	-	1*	[M+H]+ 463.12515	6.226	99.9	In-house	100.0	286.0511 (31), 301.0716 (100), 463.1166 (13)	1*	[M-H]- 461.11157	6.217	100.0	In-house	95.3	255.0273 (23), 283.0207 (23), 298.0432 (18), 446.0819 (28), 461.1076 (100)
diosmetin deoxyhexose-hexose	-	-	-	flavonoids (flavones)	x	x	x	not significant	1*	n.d.	-	-	-	1*	[M+H]+ 609.18610	6.049	99.2	In-house	68.6 (diosmin) good match (neodiosmin)	301.0721 (100), 463.1099 (18), 609.1961 (36)	3	-	-	-	-	-	-
4-hydroxybenzaldehyde glucoside	-	OLZAGZCCJJBKNZ-UJPOAAIJSA-N	AstaTech	hydroxybenzaldehydes	x	x	x	not significant	1*	n.d.	-	-	-	3	-	-	-	-	-	-	1*	[M+HCOO]- 329.08780	3.83	100.0	In-house	98.5	120.6499 (8), 121.0295 (100), 329.0911 (18)
urea	1176	XSQUKJJJFZCRTK-UHFFFAOYSA-N	Merck	miscellaneous	x	x	x	not significant	1*	1*	903	In-house	96	n.d.	-	-	-	-	-	-	n.d.	-	-	-	-	-	-
arbutin	440936	BJRNKVDFDLYUGJ-RMPHRYRLSA-N	-	miscellaneous	x	x	x	not significant	2	2	2270	Fiehn	88	3	-	-	-	-	-	-	n.d.	-	-	-	-	-	-
d-tocopherol	92094	GZIFEOYASATJEH-VHFRWLAGSA-N	-	miscellaneous	x	x	x	not significant	2	2	2559	NIST17	82	n.d.	-	-	-	-	-	-	n.d.	-	-	-	-	-	-
Adipic acid	196	WNLRTRBMVRJNCN-UHFFFAOYSA-N	Sigma-Aldrich	organic acids	x	x	x	not significant	1*	1*	1183	In-house	87	n.d.	-	-	-	-	-	-	n.d.	-	-	-	-	-	-
pyruvic acid	1060	LCTONWCANYUPML-UHFFFAOYSA-N	Sigma-Aldrich	organic acids	x	x	x	not significant	1*	1*	717	In-house	95	n.d.	-	-	-	-	-	-	3	-	-	-	-	-	-
citramalic acid	1081	XFTRTWQBIOMVPK-UHFFFAOYSA-N	Aldrich	organic acids	x	x	x	not significant	1*	1*	1144	In-house	95	n.d.	-	-	-	-	-	-	n.d.	-	-	-	-	-	-
succinic acid	1110	KDYFGRWQOYBRFD-UHFFFAOYSA-N	Sigma-Aldrich	organic acids	x	x	x	not significant	1*	1*	990	In-house	97	n.d.	-	-	-	-	-	-	3	-	-	-	-	-	-
3-hydroxy-3-methylbutyric acid	69362	AXFYFNCPONWUHW-UHFFFAOYSA-N	ABCR	organic acids	x	x	x	not significant	1*	1*	870	In-house	88	n.d.	-	-	-	-	-	-	n.d.	-	-	-	-	-	-
fumaric acid	444972	VZCYOOQTPOCHFL-OWOJBTEDSA-N	Fluka	organic acids	x	x	x	not significant	1*	1*	1026	In-house	94	n.d.	-	-	-	-	-	-	3	-	-	-	-	-	-
threonic acid	151152	JPIJQSOTBSSVTP-GBXIJSLDSA-N	Fluka	sugars (sugar acids)	x	x	x	not significant	1*	1*	1244	In-house	95	n.d.	-	-	-	-	-	-	n.d.	-	-	-	-	-	-
myo-inositol	892	CDAISMWEOUEBRE-UHFFFAOYSA-N	Sigma-Aldrich	sugars (sugar alcohols)	x	x	x	not significant	1*	1*	1763	In-house	91	3	-	-	-	-	-	-	3	-	-	-	-	-	-
galactinol	11727586	VCWMRQDBPZKXKG-ZNVDUFQESA-N	Biozol	sugars (sugar alcohols)	x	x	x	not significant	1*	1*	2656	In-house	93	n.d.	-	-	-	-	-	-	n.d.	-	-	-	-	-	-
nicotinic acid	938	PVNIIMVLHYAWGP-UHFFFAOYSA-N	Altmann Analytik	miscellaneous	n.d.	n.d.	x	not significant (L (n.d.); Inter (n.d.))	1*	1*	963	In-house	89	n.d.	-	-	-	-	-	-	n.d.	-	-	-	-	-	-
apigenin 6-C-glucoside and/or apigenin 8-C-glucoside	162350 5280441	MYXNWGACZJSMBT-VJXVFPJBSA-N SGEWCQFRYRRZDC-VPRICQMDSA-N	Carbosynth Carbosynth	flavonoids (flavones)	x	x	x	not significant or AR > L = Inter (similar trend)	1*	n.d.	-	-	-	1*	[M+H]+ 433.11340	5.539	99.9	In-house	97.1 (6-C-glc); 69.8 (8-C-glc)	283.0570 (100), 313.0672 (76), 337.0701 (76), 379.0766 (50), 397.0980 (50), 433.1272 (50)	1*	[M-H]- 431.09564	5.537	100.0	In-house	95.7 (6-C-glc) 99.2 (8-C-glc)	283.0616 (24), 311.0560 (100), 323.0631 (8), 431.0962 (74)
adenine	190	GFFGJBXGBJISGV-UHFFFAOYSA-N	Roth	miscellaneous	x	x	x	not significant or L > AR; Inter = L / AR (different trends for GC and LCpos)	1*	1*	1535	In-house	89	1*	[M+H]+ 136.06169	1.075	99.7	In-house	95.8	65.0138 (39), 109.0511 (40), 119.0360 (100), 136.0636 (60)	n.d.	-	-	-	-	-	-
