# Supplementary material for: Comprehensive metabolome characterization of leaves, internodes, and aerial roots of Vanilla planifolia by untargeted LC–MS and GC × GC–MS
Source: Phytochem Anal. 2024 Jul 21;36(1):30–51. doi: 10.1002/pca.3414 (PMC11743222; doi:10.1002/pca.3414)
Supplement: Supplementary file 6 — Table S7: Metabolites involved in vanillin biosynthetic pathway in V. planifolia . [file PCA-36-30-s002.xls]

## Sheet: Sheet1
Supporting Information Table S7: Metabolites involved in vanillin biosynthetic pathway in V. planifolia.
Compound name	Synonymes	Reference (detailed bibliographic data see manuscript)
p-hydroxybenzyl alcohol glucoside	4-hydroxybenzyl alcohol glucoside; Gastrodin	Kundu, 2017; Brodelius et al. 1994
vanilloyl-CoA	-	Kundu, 2017
feruloyl-CoA	-	Kundu, 2017
coumaryl-CoA	4-coumaryl-CoA	Kundu, 2017
caffeoyl-CoA	4-caffeoyl-CoA	Kundu, 2017
coumaryl shikimate	4-coumaryl-shikimate	Kundu, 2017
caffeoyl shikimate	4-caffeoyl-shikimate	Kundu, 2017
vanillic alcohol glucoside	vanillyl alcohol 4-b-D glucoside; 4-(hydroxymethyl)-2-methoxyphenyl-O-β-D-glucopyranoside; vanillyl beta-D-glucopyranoside	Brodelius et al. 1994
4-hydroxybenzoic acid glucoside	4-(beta-D-glucosyloxy)benzoic acid; 4-hydroxybenzoate-O-glucoside	Brodelius et al. 1994
protocatechuic alcohol	3,4-dihydroxybenzyl alcohol	Khoyratty et al. 2018
3,4-dimethoxycinnamic acid	-	Kundu, 2017; Funk und Brodelius 1990a,b
2,4-dihydroxybenzoic acid	-	Kundu, 2017; Funk und Brodelius 1990a,b
vanillic alcohol	vanillyl alcohol; 4-hydroxy-3-methoxybenzyl alcohol	Brodelius et al. 1994
trans-cinnamic acid	-	Kundu, 2017
isoferulic acid	3-hydroxy-4-methoxycinnamic acid; hesperetic acid	Kundu, 2017; Funk und Brodelius 1990a,b
phenylalanine	-	Kundu, 2017
vanillic acid	vanillyl acid; 4-hydroxy-3-methoxybenzoic acid	Kundu, 2017
p-hydroxybenzyl alcohol	4-hydroxybenzyl alcohol	Brodelius et al. 1994
tyrosine	-	Khoyratty et al. 2018
glucovanillin	-	Brodelius et al. 1994
vanillic acid glucoside	vanillic acid 4-b-D-glucoside	Brodelius et al. 1994
ferulic acid-4-glucoside	(E)-ferulic acid 4-O-beta-D-glucoside	Kundu, 2017; Gallage et al. 2014
4-hydroxybenzaldehyde	p-hydroxybenzaldehyde	Kundu, 2017
4-hydroxybenzaldehyde glucoside	p-hydroxybenzaldehyde glucoside	Brodelius et al. 1994
protocatechualdehyde	3,4-dihydroxybenzaldehyde	Kundu, 2017
vanillin	4-hydroxy-3-methoxybenzaldehyde; vanillic aldehyde	Kundu, 2017; Gallage et al. 2014
4-hydroxybenzoic acid	p-hydroxybenzoic acid	Brodelius et al. 1994
protocatechuic acid	3,4-dihydroxybenzoic acid	Khoyratty et al. 2018
ferulic acid	4-hydroxy-3-methoxycinnamic acid	Kundu, 2017; Gallage et al. 2014
p-coumaric acid	4-hydroxycinnamic acid; p-hydroxycinnamic acid	Kundu, 2017
caffeic acid	3,4-dihydroxycinnamic acid; trans-caffeic acid	Kundu, 2017
